# Supplementary material for: Design and Validation of Miniaturized Repetitive Transcranial Magnetic Stimulation (rTMS) Head Coils
Source: Sensors (Basel). 2024 Feb 29;24(5):1584. doi: 10.3390/s24051584 (PMC10934069; doi:10.3390/s24051584)
Supplement: Supplementary file 1 [file sensors-24-01584-s001.zip]

Archive with 1 entries (1 files):
- sensors-2734523-supplementary.pdf
